# Supplementary material for: Localized Theta-Burst Magnetic Stimulation Induces Bidirectional Neural Modulation in the Mouse Auditory Cortex In Vivo
Source: eNeuro. 2025 May 2;12(5):ENEURO.0577-24.2025. doi: 10.1523/ENEURO.0577-24.2025 (PMC12077811; doi:10.1523/ENEURO.0577-24.2025)
Supplement: Table 4-1 — List of the methods and results of statistical tests used in this study. Significant p-values (<0.05) are indicated in bold text. Download Table 4-1, XLSX file. [file eneuro-12-ENEURO.0577-24.2025-s009.xlsx]

## Sheet: Sheet1
Table 4-1: List of the methods and results of statistical tests used in this study. Significant p-values (<0.05) are indicated in bold text.
	Figure	Data structure	Type of Test	Power
a1	4E	Non-parametric	Kruskal-Wallis test	p = 6.969e-5
a2	4E	Non-parametric	Steel-Dwass test	Toneburst vs Single-MS: p = 0.1156
				Toneburst vs Euthanasia: p = 0.0010
				Single-MS vs Euthanasia: p = 0.0010
b	5C(i)	Non-parametric	Kruskal-Wallis test	p = 0.7061
c1	5C(ii)	Non-parametric	Kruskal-Wallis test	p = 0.0270
c2	5C(ii)	Non-parametric	Steel-Dwass test	1st section: p = 0.8207 (vs 2nd section), p = 0.3849 (vs 3rd section), p = 0.1683 (vs 4th section), p = 0.5012 (vs 5th section), p = 0.3849 (vs 6th section), p = 0.1683 (vs 7th section), p = 0.0127 (vs 8th section), p = 0.6077 (vs 9th section), p = 0.3109 (vs 10th section)
				2nd section: p = 0.9000 (vs 3rd section), p = 0.9000 (vs 4th section), p = 0.9000 (vs 5th section), p = 0.9000 (vs 6th section), p = 0.9000 (vs 7th section), p = 0.4245 (vs 8th section), p = 0.9000 (vs 9th section), p = 0.9000 (vs 10th section)
				3rd section: p = 0.9000 (vs 4th section), p = 0.9000 (vs 5th section), p = 0.9000 (vs 6th section), p = 0.9000 (vs 7th section), p = 0.9000 (vs 8th section), p = 0.9000 (vs 9th section), p = 0.9000 (vs 10th section)
				4th section: p = 0.9000 (vs 5th section), p = 0.9000 (vs 6th section), p = 0.9000 (vs 7th section), p = 0.9000 (vs 8th section), p = 0.9000 (vs 9th section), p = 0.9000 (vs 10th section)
				5th section: p = 0.9000 (vs 6th section), p = 0.9000 (vs 7th section), p = 0.7142 (vs 8th section), p = 0.9000 (vs 9th section), p = 0.9000 (vs 10th section)
				6th section: p = 0.9000 (vs 7th section), p = 0.6787 (vs 8th section), p = 0.9000 (vs 9th section), p = 0.9000 (vs 10th section)
				7th section: p = 0.8562 (vs 8th section), p = 0.9000 (vs 9th section), p = 0.9000 (vs 10th section)
				8th section: p = 0.9000 (vs 9th section), p = 0.3849 (vs 10th section)
				9th section: p = 0.9000 (vs 10th section)
d1	6C	Non-parametric	Kruskal-Wallis test	p = 7.367e-6
d2	6C	Non-parametric	Steel-Dwass test	1st burst: p = 0.0127 (vs 2nd burst), p = 0.0013 (vs 3rd burst), p = 0.0013 (vs 4th burst), p = 0.2468 (vs 5th burst), p = 0.0034 (vs 6th burst), p = 0.0156 (vs 7th burst), p = 0.0054 (vs 8th burst), p = 0.0483 (vs 9th burst), p = 0.1918 (vs 10th burst)
				2nd burst: p = 0.8917 (vs 3rd burst), p = 0.2779 (vs 4th burst), p = 0.7497 (vs 5th burst), p = 0.9000 (vs 6th burst), p = 0.9000 (vs 7th burst), p = 0.9000 (vs 8th burst), p = 0.9000 (vs 9th burst), p = 0.9000 (vs 10th burst)
				3rd burst: p = 0.9000 (vs 4th burst), p = 0.1261 (vs 5th burst), p = 0.9000 (vs 6th burst), p = 0.9000 (vs 7th burst), p = 0.9000 (vs 8th burst), p = 0.1918 (vs 9th burst), p = 0.9000 (vs 10th burst)
				4th burst: p = 0.0190 (vs 5th burst), p = 0.4636 (vs 6th burst), p = 0.7852 (vs 7th burst), p = 0.9000 (vs 8th burst), p = 0.1094 (vs 9th burst), p = 0.9000 (vs 10th burst)
				5th burst: p = 0.4245 (vs 6th burst), p = 0.7497 (vs 7th burst), p = 0.3109 (vs 8th burst), p = 0.9000 (vs 9th burst), p = 0.9000 (vs 10th burst)
				6th burst: p = 0.9000 (vs 7th burst), p = 0.9000 (vs 8th burst), p = 0.8562 (vs 9th burst), p = 0.9000 (vs 10th burst)
				7th burst: p = 0.9000 (vs 8th burst), p = 0.9000 (vs 9th burst), p = 0.9000 (vs 10th burst)
				8th burst: p = 0.7142 (vs 9th burst), p = 0.9000 (vs 10th burst)
				9th burst: p = 0.9000 (vs 10th burst)
e1	7D	Non-parametric	Kruskal-Wallis test	5 min: p = 2.244e-4, 10 min: p = 1.156e-5, 15 min: p = 0.005363, 20 min: p = 0.001453, 25 min: p = 0.001431, 30 min: p = 0.03564
e2	7D	Non-parametric	Steel-Dwass test	5 min: p = 0.0076 (iTBS vs sham), p = 0.1371 (cTBS vs sham), p = 0.0010 (iTBS vs cTBS)
				10 min: p = 0.0129 (iTBS vs sham), p = 0.0063 (cTBS vs sham), p = 0.0010 (iTBS vs cTBS)
				15 min: p = 0.5160 (iTBS vs sham), p = 0.2154 (cTBS vs sham), p = 0.0019 (iTBS vs cTBS)
				20 min: p = 0.0254 (iTBS vs sham), p = 0.3492 (cTBS vs sham), p = 0.0029 (iTBS vs cTBS)
				25 min: p = 0.0723 (iTBS vs sham), p = 0.2388 (cTBS vs sham), p = 0.0015 (iTBS vs cTBS)
				30 min: p = 0.2154 (iTBS vs sham), p = 0.3493 (cTBS vs sham), p = 0.0545 (iTBS vs cTBS)
f1	8E, 8-1	Non-parametric	Kruskal-Wallis test	L2/3 5 min: p = 7.772e-4, 10 min: p = 0.01158, 15 min: p = 1.734e-3, 20 min: p = 0.2542, 25 min: p = 0.06328, 30 min: p = 0.1201
				L4 5 min: p = 1.032e-3, 10 min: p = 7.194e-5, 15 min: p = 0.03539, 20 min: p = 6.402e-3, 25 min: p = 0.02536, 30 min: p = 0.05591
				L5 5 min: p = 0.2553, 10 min: p = 0.006571, 15 min: p = 0.5804, 20 min: p = 0.4349, 25 min: p = 0.1795, 30 min: p = 0.7334
f2	8E, 8-1	Non-parametric	Steel-Dwass test	L2/3 5 min: p = 0.6258 (iTBS vs sham), p = 0.0014 (cTBS vs sham), p = 0.0109 (iTBS vs cTBS)
				L2/3 10 min: p = 0.6906 (iTBS vs sham), p = 0.0039 (cTBS vs sham), p = 0.2450 (iTBS vs cTBS)
				L2/3 15 min: p = 0.5612 (iTBS vs sham), p = 0.0021 (cTBS vs sham), p = 0.0295 (iTBS vs cTBS)
				L4 5 min: p = 0.3060 (iTBS vs sham), p = 0.0252 (cTBS vs sham), p = 0.0019 (iTBS vs cTBS)
				L4 10 min: p = 0.7661 (iTBS vs sham), p = 0.0010 (cTBS vs sham), p = 0.0010 (iTBS vs cTBS)
				L4 15 min: p = 0.9000 (iTBS vs sham), p = 0.0736 (cTBS vs sham), p = 0.0613 (iTBS vs cTBS)
				L4 20 min: p = 0.9000 (iTBS vs sham), p = 0.0034 (cTBS vs sham), p = 0.0769 (iTBS vs cTBS)
				L4 25 min: p = 0.6475 (iTBS vs sham), p = 0.1176 (cTBS vs sham), p = 0.0327 (iTBS vs cTBS)
				L5 10 min: p = 0.7445 (iTBS vs sham), p = 0.0613 (cTBS vs sham), p = 0.006405 (iTBS vs cTBS)
				L2/3 5 min: p = 0.6812, 10 min: p = 0.5472, 15 min: p = 0.01630, 20 min: p = 4.378e-4, 25 min: p = 2.086e-3, 30 min: p = 5.404e-3
				L4 5 min: p = 0.5327, 10 min: p = 0.3886, 15 min: p = 0.04490, 20 min: p = 0.04490, 25 min: p = 0.02504, 30 min: p = 0.1341
				L5 5 min: p = 0.8861, 10 min: p = 0.9166, 15 min: p = 0.0983, 20 min: p = 0.2685, 25 min: p = 0.2462, 30 min: p = 0.3484
g2	9C	Non-parametric	Steel-Dwass test	L2/3 15 min: p = 0.0010 (iTBS vs sham), p = 0.4966 (cTBS vs sham), p = 0.9000 (iTBS vs cTBS)
				L2/3 20 min: p = 0.0010 (iTBS vs sham), p = 0.0252 (cTBS vs sham), p = 0.9000 (iTBS vs cTBS)
				L2/3 25 min: p = 0.0010 (iTBS vs sham), p = 0.3649 (cTBS vs sham), p = 0.9000 (iTBS vs cTBS)
				L2/3 30 min: p = 0.0010 (iTBS vs sham), p = 0.4073 (cTBS vs sham), p = 0.7986 (iTBS vs cTBS)
				L4 15 min: p = 0.0509 (iTBS vs sham), p = 0.1432 (cTBS vs sham), p = 0.8848 (iTBS vs cTBS)
				L4 20 min: p = 0.0146 (iTBS vs sham), p = 0.1794 (cTBS vs sham), p = 0.7123 (iTBS vs cTBS)
				L4 25 min: p = 0.0163 (iTBS vs sham), p = 0.4292 (cTBS vs sham), p = 0.3649 (iTBS vs cTBS)
h1	2-1G	Non-parametric	Kruskal-Wallis test	p = 1.40e-5
h2	2-1G	Non-parametric	Steel-Dwass test	Coil noise vs Sham: p = 0.116
				Coil noise vs Toneburst: p = 0.001
				Sham vs Toneburst: p = 0.001
